# Supplementary material for: The Impact of Body Mass Composition on Outcome in Multiple Traumatized Patients—Results from the Fourth Thoracic and Third Lumbar Vertebrae: A Single-Center Retrospective Observational Study
Source: J Clin Med. 2023 Mar 27;12(7):2520. doi: 10.3390/jcm12072520 (PMC10095228; doi:10.3390/jcm12072520)
Supplement: Supplementary file 1 [file jcm-12-02520-s001.zip]

Archive with 1 entries (1 files):
- jcm-2149107-supplementary.pdf
